# Supplementary material for: GFPLAIN250m, a global high-resolution dataset of Earth’s floodplains
Source: Sci Data. 2019 Jan 15;6:180309. doi: 10.1038/sdata.2018.309 (PMC6335616; doi:10.1038/sdata.2018.309)
Supplement: Supplementary file 1 [file sdata2018309-isa1.zip]

Archive with 3 entries (3 files):
- i_Investigation.txt
- s_Nardi326B_study.txt
- a_Nardi326B_assay.txt
