# Supplementary material for: GFPLAIN250m, a global high-resolution dataset of Earth’s floodplains
Source: Sci Data. 2019 Jan 15;6:180309. doi: 10.1038/sdata.2018.309 (PMC6335616; doi:10.1038/sdata.2018.309)
Supplement: Supplementary file 1 [file sdata2018309-isa1.zip › i_Investigation.txt]

# Investigation File generated for Scientific Data with Investigation File Authoring Tool version 0.1.0 on 13/12/2018 - This metadata file is CC0
ONTOLOGY SOURCE REFERENCE
Term Source Name	OMIT	ERO	OBI	ENVO
Term Source File	http://data.bioontology.org/ontologies/OMIT	http://data.bioontology.org/ontologies/ERO	http://data.bioontology.org/ontologies/OBI	http://data.bioontology.org/ontologies/ENVO
Term Source Version	OBO 4.0-12122013-2338	2013-08-02	2014-08-18	
Term Source Description	Ontology for MicroRNA Target	Eagle-I Research Resource Ontology	Ontology for Biomedical Investigations	Environment Ontology
INVESTIGATION
Investigation Identifier
Investigation Title
Investigation Description
Investigation Submission Date
Investigation Public Release Date
INVESTIGATION PUBLICATIONS
Investigation PubMed ID
Investigation Publication DOI
Investigation Publication Author List
Investigation Publication Title
Investigation Publication Status
Investigation Publication Status Term Accession Number
Investigation Publication Status Term Source REF
INVESTIGATION CONTACTS
Investigation Person Last Name
Investigation Person Mid Initials
Investigation Person First Name
Investigation Person Address
Investigation Person Phone
Investigation Person Fax
Investigation Person Email
Investigation Person Affiliation
Investigation Person Roles
Investigation Person Roles Term Accession Number
Investigation Person Roles Term Source REF
STUDY
Study Identifier	10.1038/sdata.2018.309
Study Title	GFPLAIN250m, a global high-resolution dataset of Earth’s floodplains
Study Submission Date	27/06/2018
Study Public Release Date	15/01/2019
Study Description	http://www.nature.com/articles/sdata2018309#abstract
Study File Name	s_Nardi326B_study.txt
Comment[Subject Keywords]	/;/
Comment[Manuscript Licence]	CC BY-4.0
Comment[Experimental Metadata Licence]	CC0
Comment[Supplementary Information File Name]	
Comment[Supplementary Information File Type]	x-zip-compressed
Comment[Supplementary Information File URL]	http://www.nature.com/articles/sdata2018309#supplementary-information
Comment[Data Repository]	figshare
Comment[Data Record Accession]	doi:10.6084/m9.figshare.6665165.v1
Comment[Data Record URI]	https://doi.org/10.6084/m9.figshare.6665165.v1
STUDY DESIGN DESCRIPTORS
Study Design Type	modeling and simulation objective	process-based data transformation objective
Study Design Type Term Accession Number	ERO:0100102	ERO:0100003
Study Design Type Term Source REF	ERO	ERO
STUDY PUBLICATIONS
Study PubMed ID
Study Publication DOI
Study Publication Author List
Study Publication Title
Study Publication Status
Study Publication Status Term Accession Number
Study Publication Status Term Source REF
STUDY FACTORS
Study Factor Name	continent
Study Factor Type	geographic location
Study Factor Type Term Accession Number	GAZ:00000448
Study Factor Type Term Source REF	OBI
STUDY ASSAYS
Study Assay Measurement Type	flood plain
Study Assay Measurement Type Term Accession Number	ENVO:00000255
Study Assay Measurement Type Term Source REF	ENVO
Study Assay Technology Type	computational modeling technique
Study Assay Technology Type Term Accession Number	ERO:0001251
Study Assay Technology Type Term Source REF	ERO
Study Assay Technology Platform	""
Study Assay File Name	a_Nardi326B_assay.txt
STUDY PROTOCOLS
Study Protocol Name	stream network extraction	Global floodplain map creation
Study Protocol Type	data acquisition	data transformation
Study Protocol Type Term Accession Number	ERO:0000387	OBI:0200000
Study Protocol Type Term Source REF	ERO	ERO
Study Protocol Description		
Study Protocol URI	""	""
Study Protocol Version		
Study Protocol Parameters Name	""	""
Study Protocol Parameters Name Term Accession Number	""	""
Study Protocol Parameters Name Term Source REF	""	""
Study Protocol Components Name	""	""
Study Protocol Components Type	""	""
Study Protocol Components Type Term Accession Number	""	""
Study Protocol Components Type Term Source REF	""	""
STUDY CONTACTS
Study Person Last Name	Nardi	Annis	Di Baldassarre	Vivoni	Grimaldi
Study Person First Name	F.	A.	G.	E. R.	S.
Study Person Mid Initials					
Study Person Email	fernando.nardi@unistrapg.it	""	""	""	""
Study Person Phone					
Study Person Fax					
Study Person Address					
Study Person Affiliation	Water Resources Research and Documentation Centre (WARREDOC), University for Foreigners of Perugia, Perugia, Italy	Water Resources Research and Documentation Centre (WARREDOC), University for Foreigners of Perugia, Perugia, Italy	Department for Earth Sciences, Uppsala University, Uppsala, Sweden	School of Earth and Space Exploration, Arizona State University, Tempe, AZ, USA	Department for Innovation in Biological, Agro-food and Forest systems (DIBAF), University of Tuscia, Viterbo, Italy
Study Person Roles					
Study Person Roles Term Accession Number					
Study Person Roles Term Source REF					
Comment[Study Person ORCID]	0000-0002-6562-3159		0000-0002-8180-4996	0000-0002-2659-9459	
Comment[Funder]					
Comment[FundRef ID]					
Comment[Funder Term Source REF]					
Comment[Grant Identifier]					
