# Supplementary material for: GFPLAIN250m, a global high-resolution dataset of Earth’s floodplains
Source: Sci Data. 2019 Jan 15;6:180309. doi: 10.1038/sdata.2018.309 (PMC6335616; doi:10.1038/sdata.2018.309)
Supplement: Supplementary file 1 [file sdata2018309-isa1.zip › s_Nardi326B_study.txt]

Source Name	Comment[source data URL]	Characteristics[geographical location]	Term Source REF	Term Accession Number	Protocol REF	Sample Name	Factor Value[continent]
the Shuttle Radar Topography Mission Digital Terrain Model	http://srtm.csi.cgiar.org/	Earth (Planet)	OMIT	OMIT:0018724	stream network extraction	Floodplain of Africa ASCII	Africa
the Shuttle Radar Topography Mission Digital Terrain Model	http://srtm.csi.cgiar.org/	Earth (Planet)	OMIT	OMIT:0018724	stream network extraction	Floodplain of Asia ASCII	Asia
the Shuttle Radar Topography Mission Digital Terrain Model	http://srtm.csi.cgiar.org/	Earth (Planet)	OMIT	OMIT:0018724	stream network extraction	Floodplain of Europe ASCII	Europe
the Shuttle Radar Topography Mission Digital Terrain Model	http://srtm.csi.cgiar.org/	Earth (Planet)	OMIT	OMIT:0018724	stream network extraction	Floodplain of North America ASCII	North America
the Shuttle Radar Topography Mission Digital Terrain Model	http://srtm.csi.cgiar.org/	Earth (Planet)	OMIT	OMIT:0018724	stream network extraction	Floodplain of Oceania ASCII	Oceania
the Shuttle Radar Topography Mission Digital Terrain Model	http://srtm.csi.cgiar.org/	Earth (Planet)	OMIT	OMIT:0018724	stream network extraction	Floodplain of South America ASCII	South America
the Shuttle Radar Topography Mission Digital Terrain Model	http://srtm.csi.cgiar.org/	Earth (Planet)	OMIT	OMIT:0018724	stream network extraction	Floodplain of Africa TIFF	Africa
the Shuttle Radar Topography Mission Digital Terrain Model	http://srtm.csi.cgiar.org/	Earth (Planet)	OMIT	OMIT:0018724	stream network extraction	Floodplain of Asia TIFF	Asia
the Shuttle Radar Topography Mission Digital Terrain Model	http://srtm.csi.cgiar.org/	Earth (Planet)	OMIT	OMIT:0018724	stream network extraction	Floodplain of Europe TIFF	Europe
the Shuttle Radar Topography Mission Digital Terrain Model	http://srtm.csi.cgiar.org/	Earth (Planet)	OMIT	OMIT:0018724	stream network extraction	Floodplain of North America TIFF	North America
the Shuttle Radar Topography Mission Digital Terrain Model	http://srtm.csi.cgiar.org/	Earth (Planet)	OMIT	OMIT:0018724	stream network extraction	Floodplain of Oceania TIFF	Oceania
the Shuttle Radar Topography Mission Digital Terrain Model	http://srtm.csi.cgiar.org/	Earth (Planet)	OMIT	OMIT:0018724	stream network extraction	Floodplain of South America TIFF	South America
