# Supplementary material for: GFPLAIN250m, a global high-resolution dataset of Earth’s floodplains
Source: Sci Data. 2019 Jan 15;6:180309. doi: 10.1038/sdata.2018.309 (PMC6335616; doi:10.1038/sdata.2018.309)
Supplement: Supplementary file 1 [file sdata2018309-isa1.zip › a_Nardi326B_assay.txt]

Sample Name	Protocol REF	Assay Name	Raw Data File	Comment[Data Repository]	Comment[Data Record Accession]	Comment[Data Record URI]	Factor Value[continent]
Floodplain of Africa ASCII	Global floodplain map creation	creation of Esri ASCII raster format file for Africa	GFPLAIN250m ASCII\GFPLAIN ASCII\af.zip	figshare	doi:10.6084/m9.figshare.6665165.v1	https://doi.org/10.6084/m9.figshare.6665165.v1	Africa
Floodplain of Asia ASCII	Global floodplain map creation	creation of Esri ASCII raster format file for Asia	GFPLAIN250m ASCII\GFPLAIN ASCII\as.zip	figshare	doi:10.6084/m9.figshare.6665165.v1	https://doi.org/10.6084/m9.figshare.6665165.v1	Asia
Floodplain of Europe ASCII	Global floodplain map creation	creation of Esri ASCII raster format file for Europe	GFPLAIN250m ASCII\GFPLAIN ASCII\eu.zip	figshare	doi:10.6084/m9.figshare.6665165.v1	https://doi.org/10.6084/m9.figshare.6665165.v1	Europe
Floodplain of North America ASCII	Global floodplain map creation	creation of Esri ASCII raster format file for North America	GFPLAIN250m ASCII\GFPLAIN ASCII\na.zip	figshare	doi:10.6084/m9.figshare.6665165.v1	https://doi.org/10.6084/m9.figshare.6665165.v1	North America
Floodplain of Oceania ASCII	Global floodplain map creation	creation of Esri ASCII raster format file for Oceania	GFPLAIN250m ASCII\GFPLAIN ASCII\oc.zip	figshare	doi:10.6084/m9.figshare.6665165.v1	https://doi.org/10.6084/m9.figshare.6665165.v1	Oceania
Floodplain of South America ASCII	Global floodplain map creation	creation of Esri ASCII raster format file for South America	GFPLAIN250m ASCII\GFPLAIN ASCII\sa.zip	figshare	doi:10.6084/m9.figshare.6665165.v1	https://doi.org/10.6084/m9.figshare.6665165.v1	South America
Floodplain of Africa TIFF	Global floodplain map creation	creation of GeoTIFF format file for Africa	GFPLAIN250m TIFF\GFPLAIN TIFF\AF.zip	figshare	doi:10.6084/m9.figshare.6665165.v1	https://doi.org/10.6084/m9.figshare.6665165.v1	Africa
Floodplain of Asia TIFF	Global floodplain map creation	creation of GeoTIFF format file for Asia	GFPLAIN250m TIFF\GFPLAIN TIFF\AS.zip	figshare	doi:10.6084/m9.figshare.6665165.v1	https://doi.org/10.6084/m9.figshare.6665165.v1	Asia
Floodplain of Europe TIFF	Global floodplain map creation	creation of GeoTIFF format file for Europe	GFPLAIN250m TIFF\GFPLAIN TIFF\EU.zip	figshare	doi:10.6084/m9.figshare.6665165.v1	https://doi.org/10.6084/m9.figshare.6665165.v1	Europe
Floodplain of North America TIFF	Global floodplain map creation	creation of GeoTIFF format file for North America	GFPLAIN250m TIFF\GFPLAIN TIFF\NA.zip	figshare	doi:10.6084/m9.figshare.6665165.v1	https://doi.org/10.6084/m9.figshare.6665165.v1	North America
Floodplain of Oceania TIFF	Global floodplain map creation	creation of GeoTIFF format file for Oceania	GFPLAIN250m TIFF\GFPLAIN TIFF\OC.zip	figshare	doi:10.6084/m9.figshare.6665165.v1	https://doi.org/10.6084/m9.figshare.6665165.v1	Oceania
Floodplain of South America TIFF	Global floodplain map creation	creation of GeoTIFF format file for South America	GFPLAIN250m TIFF\GFPLAIN TIFF\SA.zip	figshare	doi:10.6084/m9.figshare.6665165.v1	https://doi.org/10.6084/m9.figshare.6665165.v1	South America
